# Supplementary material for: Genetic Variants and Dental Caries Susceptibility: An Umbrella Review and Multilevel Meta-Analysis
Source: Genes (Basel). 2026 Jun 22;17(6):724. doi: 10.3390/genes17060724 (PMC13299435; doi:10.3390/genes17060724)
Supplement: Supplementary file 1 [file genes-17-00724-s001.zip]

Archive with 8 entries (8 files):
- Supplementary File S1.pdf
- Supplementary File S2.pdf
- Supplementary File S3.pdf
- Supplementary Table S1.pdf
- Supplementary Table S2.pdf
- Supplementary Table S3.pdf
- Supplementary Table S4.pdf
- Supplementary Table S5.pdf
